# Supplementary material for: Upcycling Orange-Based Waste into Functional CNCs for Greener L-Lactide Ring-Opening Polymerization
Source: Polymers (Basel). 2025 Sep 26;17(19):2605. doi: 10.3390/polym17192605 (PMC12526882; doi:10.3390/polym17192605)
Supplement: Supplementary file 1 [file polymers-17-02605-s001.zip]

Archive with 1 entries (1 files):
- polymers-3820522-supplementary.pdf
